# Supplementary material for: Sex Differences in Plasma Lysophosphatidic Acid Species in Patients with Alcohol and Cocaine Use Disorders
Source: Brain Sci. 2022 Apr 30;12(5):588. doi: 10.3390/brainsci12050588 (PMC9139721; doi:10.3390/brainsci12050588)
Supplement: Supplementary file 1 [file brainsci-12-00588-s001.zip]

Archive with 1 entries (1 files):
- brainsci-1670042-supplementary.pdf
